# Supplementary material for: Cognitive Load and Working Memory in Multimedia Video Podcasts: Effects of Elaborative and Seductive Details
Source: J Intell. 2026 May 1;14(5):74. doi: 10.3390/jintelligence14050074 (PMC13207565; doi:10.3390/jintelligence14050074)
Supplement: Supplementary file 1 [file jintelligence-14-00074-s001.zip]

Archive with 1 entries (1 files):
- jintelligence-4146426-supplementary.pdf
